# Supplementary material for: Paeonia lactiflora Callus-Derived Polynucleotides Enhance Collagen Accumulation in Human Dermal Fibroblasts
Source: J Funct Biomater. 2026 Jan 22;17(1):56. doi: 10.3390/jfb17010056 (PMC12842499; doi:10.3390/jfb17010056)
Supplement: Supplementary file 1 [file jfb-17-00056-s001.zip]

Archive with 2 entries (2 files):
- Figure S1.pdf
- File S1. Uncropped original Western blot images-revision.pdf
